# Supplementary material for: MGMT is frequently inactivated in pancreatic NET-G2 and is associated with the therapeutic activity of STZ-based regimens
Source: Sci Rep. 2023 May 9;13:7535. doi: 10.1038/s41598-023-34666-y (PMC10170117; doi:10.1038/s41598-023-34666-y)
Supplement: Supplementary file 3 — Supplementary Table 3. [file 41598_2023_34666_MOESM3_ESM.xlsx]

## Sheet: Supplementary Table2
Patient number	MGMT expression, 0; negative, 1; posiitive	STZ treatment, 0; negative, 1; posiitive	MEN typeI, , 0; negative, 1; posiitive	VHL, , 0; negative, 1; posiitive	Hormonality,, 0; negative, 1; posiitive	Mitosis≧2, 0; negative, 1; posiitive	Ki-67≧2, , 0; negative, 1; posiitive	Tumor size ≧17mm, 0; negative, 1; posiitive	Age ≧60, 0; negative, 1; posiitive	Gender, 0; negative, 1; posiitive	Synchronous liver mestastasis, 0; negative, 1; posiitive	Metachrnous liver metastasis, 0; negative, 1; posiitive	Liver metastasis, 0; negative, 1; posiitive	Lymphnode metastasis, 0; negative, 1; posiitive	Chromogranin A, 0; negative, 1; posiitive	Synaptophysin, 0; negative, 1; posiitive	CD56, 0; negative, 1; posiitive	OS status	OS_day	OS_year
1	0	0	0	0	0	0	1	1	0	0	1	0	1	1	1	1	1	0	4069	11.3028
2	1	0	0	0	0	0	1	0	1	0	0	0	0	0	1	1	1	0	2072	5.7556
3	1	1	0	0	1	0	1	1	0	0	1	0	1	0	1	1	1	0	2608	7.2444
4	1	0	0	0	0	0	1	0	0	0	0	0	0	0	1	1	1	0	1939	5.3861
5	1	0	0	0	0	0	0	0	0	0	0	0	0	0	1	1	1	0	2241	6.225
6	1	0	0	0	0	0	1	0	1	0	0	0	0	0	1	1	1	0	1825	5.0694
7	1	1	0	0	0	1	1	1	0	0	1	0	1	1	0	1	1	1	1175	3.2639
8	0	0	0	0	0	1	1	1	1	0	0	1	1	0	1	1	1	1	2126	5.9056
9	1	0	0	0	0	0	0	0	0	0	0	0	0	0	1	1	1	0	2361	6.5583
10	1	1	0	0	0	1	1	1	0	1	0	1	1	0	0	0	0	0	1309	3.6361
11	1	1	0	0	0	0	1	1	1	0	0	1	1	1	0	1	1	0	2405	6.6806
12	1	0	0	0	0	0	0	0	1	0	0	0	0	0	1	1	1	0	1667	4.6306
13	1	0	0	0	0	0	0	0	1	1	0	0	0	0	1	1	1	0	2134	5.9278
14	0	0	0	0	0	0	1	1	0	0	0	0	0	0	1	1	1	0	2352	6.5333
15	1	0	0	0	0	0	0	0	0	1	0	0	0	0	0	0	1	0	2033	5.6472
16	1	0	0	0	0	0	0	1	1	1	0	0	0	0	1	1	1	0	2073	5.7583
17	0	0	0	0	0	0	0	0	1	0	0	0	0	0	1	1	1	0	1934	5.3722
18	1	0	0	0	0	0	0	1	1	1	0	0	0	0	1	1	1	0	1971	5.475
19	1	0	0	0	0	0	0	0	1	1	0	0	0	1	1	1	1	0	1842	5.1167
20	0	0	0	0	0	0	1	1	1	1	0	0	0	0	1	1	1	0	1871	5.1972
21	1	0	0	0	0	0	0	1	0	1	0	0	0	0	1	1	0	0	1809	5.025
22	1	0	0	0	0	0	0	0	1	1	0	0	0	0	1	1	1	0	2785	7.7361
23	1	0	1	0	0	0	1	1	0	1	1	0	1	1	1	1	1	0	1769	4.9139
24	0	0	0	0	1	0	1	0	1	1	0	0	0	0	1	1	1	0	2017	5.6028
25	1	0	1	0	0	0	0	1	0	0	0	0	0	0	1	1	1	0	1637	4.5472
26	0	1	0	0	0	1	1	1	0	1	1	0	1	0	0	1	1	1	1738	4.8278
27	1	0	1	0	1	1	1	1	0	1	0	1	1	1	1	1	1	0	767	2.1306
28	0	0	0	0	0	0	1	1	0	0	0	1	1	0	1	1	1	0	5180	14.3889
29	1	0	0	0	0	0	0	1	0	1	0	0	0	0	1	1	1	0	3927	10.9083
30	1	0	0	0	0	0	0	0	1	1	0	0	0	0	1	1	1	0	1722	4.7833
31	1	0	0	0	0	0	0	0	0	1	0	0	0	0	1	1	1	0	1770	4.9167
32	0	0	0	0	1	1	1	1	0	1	1	0	1	1	1	1	1	0	1655	4.5972
33	1	0	0	0	0	0	0	0	1	0	0	0	0	0	1	1	1	0	3385	9.4028
34	1	0	0	0	0	0	0	0	1	0	0	0	0	0	1	1	1	0	2666	7.4056
35	0	1	0	0	0	1	1	1	1	1	1	0	1	1	1	1	1	0	1543	4.2861
36	1	1	0	0	0	1	1	1	0	1	1	0	1	0	0	1	1	0	1531	4.2528
37	1	0	1	0	0	0	0	1	1	0	0	0	0	0	1	1	1	0	1494	4.15
38	1	0	0	0	1	0	0	0	0	1	0	0	0	0	1	1	1	0	1624	4.5111
39	0	0	0	0	0	0	0	1	1	1	0	0	0	1	1	1	1	1	1475	4.0972
40	1	0	0	0	1	0	0	0	1	0	0	0	0	0	1	1	1	0	1561	4.3361
41	1	0	0	0	0	0	0	0	1	0	0	0	0	0	1	1	1	0	1034	2.8722
42	1	1	0	0	0	1	1	1	0	0	1	0	1	0	1	1	1	0	1145	3.1806
43	1	0	0	0	0	0	0	0	1	0	0	0	0	0	1	1	1	0	1291	3.5861
44	1	0	0	0	0	0	0	0	1	0	0	0	0	0	0	1	1	0	2389	6.6361
45	1	0	0	0	0	0	0	0	0	0	0	0	0	0	1	1	0	0	1155	3.2083
46	1	0	0	0	0	1	1	1	0	0	0	0	0	0	1	1	1	0	1033	2.8694
47	0	0	0	0	0	0	1	0	0	1	0	1	1	0	1	1	1	0	2098	5.8278
48	0	0	0	0	0	1	1	1	1	0	0	1	1	0	1	1	1	0	2405	6.6806
49	1	0	1	0	1	0	0	1	1	0	0	1	1	1	1	1	1	0	2089	5.8028
50	1	0	0	0	0	0	0	1	0	0	0	0	0	0	1	1	1	0	693	1.925
51	1	0	0	1	0	1	1	1	0	1	0	0	0	0	1	1	1	0	1271	3.5306
52	1	0	0	0	0	0	0	0	0	1	0	0	0	0	1	1	1	0	1333	3.7028
53	1	0	0	0	0	0	1	0	0	0	0	0	0	0	1	1	1	0	549	1.525
54	0	0	1	0	0	1	1	1	1	0	0	1	1	1	1	0	1	0	1832	5.0889
55	1	1	0	0	0	1	1	1	0	1	0	0	0	1	1	1	1	0	2083	5.7861
56	1	0	0	0	0	0	0	1	0	1	0	0	0	0	1	1	1	0	700	1.9444
57	1	0	0	0	0	0	0	1	0	1	0	0	0	0	1	1	1	0	1175	3.2639
58	1	0	0	0	0	0	1	0	1	0	0	0	0	0	1	1	1	0	985	2.7361
59	0	1	0	0	1	1	1	1	1	0	1	0	1	0	1	1	1	0	1445	4.0139
60	1	0	0	0	0	0	0	0	1	0	0	0	0	0	1	1	0	0	1615	4.4861
61	0	1	0	0	0	1	1	1	1	0	0	0	0	1	1	1	1	0	1278	3.55
62	0	0	1	0	0	1	1	1	1	1	0	0	0	0	1	1	1	0	1313	3.6472
63	1	0	0	0	0	0	0	1	0	1	0	0	0	0	1	1	1	0	589	1.6361
64	0	1	0	0	0	1	1	1	0	0	1	0	1	0	1	1	1	0	1298	3.6056
65	1	0	0	0	0	0	1	1	1	1	1	0	1	0	1	1	1	0	1398	3.8833
66	1	0	0	0	0	0	0	1	1	1	0	0	0	0	1	1	1	0	829	2.3028
67	0	0	0	0	0	1	1	1	0	1	1	0	1	0	1	1	1	0	1682	4.6722
68	0	0	0	0	0	0	0	0	0	1	0	0	0	0	1	1	1	0	788	2.1889
69	1	0	0	0	0	0	0	0	0	0	1	0	1	1	1	1	1	0	951	2.6417
70	0	0	1	0	0	1	1	0	1	0	0	0	0	0	1	1	0	0	838	2.3278
71	1	0	0	0	0	0	1	0	1	0	1	0	1	0	1	1	0	0	897	2.4917
72	1	0	0	0	0	0	0	1	1	0	0	0	0	0	1	1	1	0	773	2.1472
73	1	0	0	0	0	0	0	0	1	1	0	0	0	0	1	1	0	0	735	2.0417
74	0	0	0	0	0	1	1	0	0	1	0	0	0	0	1	1	1	0	730	2.0278
75	1	0	0	0	1	0	0	0	0	0	0	0	0	0	0	1	1	0	1497	4.1583
76	1	0	0	0	0	0	0	0	1	1	0	0	0	0	1	1	1	0	781	2.1694
77	0	0	0	0	0	1	1	0	0	1	0	0	0	0	0	1	1	0	625	1.7361
78	1	0	0	0	0	0	0	0	1	1	0	0	0	0	1	1	1	0	1663	4.6194
79	1	0	0	0	0	0	0	0	1	1	0	0	0	0	1	1	1	1	1488	4.1333
80	1	0	0	0	1	0	1	1	1	0	1	0	1	1	1	1	1	0	2112	5.8667
81	1	0	0	0	0	0	0	0	0	1	0	0	0	0	1	1	1	0	1039	2.8861
82	0	0	0	0	0	1	1	1	0	1	0	0	0	0	1	1	1	0	3603	10.0083
83	0	0	0	0	0	1	1	1	1	1	0	0	0	1	0	1	1	0	1789	4.9694
84	0	1	0	0	0	0	1	1	1	1	1	0	1	0	0	1	0	0	1682	4.6722
85	1	0	0	0	0	0	0	0	0	1	0	0	0	0	1	1	1	0	2206	6.1278
86	1	0	0	0	1	0	0	1	0	0	0	0	0	0	1	1	1	0	6477	17.9917
87	1	0	0	0	0	0	0	0	1	1	0	0	0	1	1	1	1	0	2238	6.2167
88	1	0	0	0	1	0	0	0	1	0	0	0	0	0	1	1	0	0	4773	13.2583
89	1	0	0	0	0	0	1	0	1	1	0	0	0	0	1	1	1	0	5597	15.5472
90	0	0	0	0	0	1	1	1	0	0	0	0	0	0	1	1	1	0	3917	10.8806
91	1	0	0	0	0	0	0	0	0	1	0	0	0	0	1	1	1	0	5204	14.4556
92	0	0	0	0	1	0	0	1	0	1	0	0	0	0	1	1	1	0	4821	13.3917
93	0	0	0	0	0	0	1	1	0	1	0	0	0	0	1	1	1	0	4754	13.2056
94	0	0	1	0	0	0	1	1	0	1	0	0	0	0	1	1	1	1	2020	5.6111
95	1	0	0	0	1	0	1	0	0	1	0	0	0	0	1	1	1	0	4244	11.7889
96	1	0	0	0	0	0	1	0	1	1	0	0	0	0	1	1	1	0	1281	3.5583
97	1	0	0	0	1	0	0	0	0	1	0	0	0	0	1	1	1	0	4274	11.8722
98	1	1	0	0	0	0	1	1	1	0	1	0	1	0	1	1	1	0	4374	12.15
99	0	0	0	0	1	0	1	1	0	1	0	0	0	0	1	1	1	0	4612	12.8111
100	1	0	1	0	0	0	0	1	0	0	0	0	0	0	1	1	1	0	3412	9.4778
101	0	0	0	0	0	1	1	1	0	0	0	1	1	0	1	1	1	0	4649	12.9139
102	1	0	0	0	0	0	1	1	0	1	1	0	1	1	1	1	1	0	2967	8.2417
103	1	0	0	0	0	0	0	0	0	1	0	0	0	0	1	1	1	1	536	1.4889
104	0	0	0	0	0	1	1	1	1	0	0	0	0	0	1	1	1	0	3325	9.2361
105	1	0	0	0	0	0	0	0	0	0	0	0	0	0	1	1	1	0	2854	7.9278
106	1	0	0	0	0	0	0	0	0	0	1	0	1	1	1	1	1	0	2667	7.4083
107	1	0	0	0	0	0	0	0	1	1	0	0	0	0	1	1	1	0	2802	7.7833
108	0	0	0	0	0	0	1	1	1	1	1	0	1	0	1	1	1	0	2618	7.2722
109	1	0	0	0	0	0	0	0	0	0	0	0	0	0	1	1	1	0	2534	7.0389
110	1	0	0	0	1	0	0	0	1	0	0	0	0	0	1	1	1	0	3554	9.8722
111	1	0	0	0	0	0	0	0	1	1	0	0	0	0	1	1	1	0	2346	6.5167
112	1	1	0	0	0	1	1	1	1	0	0	1	1	0	1	1	1	1	3936	10.9333
113	0	0	0	0	0	0	1	0	1	0	0	1	1	0	1	1	1	0	4598	12.7722
114	0	0	0	0	0	0	1	0	0	0	0	0	0	0	1	1	1	0	2641	7.3361
115	1	0	0	0	0	0	0	0	1	1	0	0	0	0	1	1	1	0	2385	6.625
116	1	0	0	0	0	0	0	0	1	1	0	0	0	0	1	1	1	0	2541	7.0583
117	0	1	0	0	0	0	1	1	0	1	0	0	0	0	1	1	1	0	3470	9.6389
118	1	0	0	0	0	0	0	0	1	1	0	0	0	0	1	1	0	0	3327	9.2417
119	1	0	0	0	1	0	0	1	1	0	0	0	0	0	1	1	1	0	2425	6.7361
120	0	0	0	0	0	0	0	0	0	0	0	0	0	0	1	1	1	0	2595	7.2083
121	1	0	0	0	0	0	1	0	0	0	0	0	0	0	1	1	1	0	2937	8.1583
122	1	0	0	0	0	1	1	1	1	0	1	0	1	1	1	1	1	1	1361	3.7806
123	0	0	0	1	0	0	0	0	0	0	0	0	0	0	1	1	1	0	2403	6.675
124	1	1	0	0	0	0	1	1	1	0	1	0	1	1	1	1	1	0	2452	6.8111
125	1	0	0	0	0	0	0	0	1	1	0	0	0	0	1	1	1	0	2309	6.4139
126	0	1	0	0	0	1	1	1	0	1	1	0	1	1	1	1	1	1	2001	5.5583
127	0	1	0	0	0	0	1	1	1	1	1	0	1	0	1	1	1	0	2281	6.3361
128	1	0	0	0	0	0	0	0	1	1	0	0	0	0	1	1	0	0	1841	5.1139
129	1	0	0	0	0	0	0	0	0	0	0	0	0	0	1	1	1	0	2115	5.875
130	1	0	0	0	0	1	1	1	0	0	0	0	0	1	1	1	1	0	1969	5.4694
131	1	0	0	0	0	0	0	0	1	0	0	0	0	0	1	1	1	0	4919	13.6639
132	1	0	0	0	1	1	1	1	0	0	1	0	1	1	1	1	1	1	1327	3.6861
133	1	0	0	0	0	0	1	1	0	1	0	1	1	1	1	1	1	1	1157	3.2139
134	1	0	0	0	1	0	0	1	1	0	0	0	0	0	1	1	1	0	5680	15.7778
135	1	0	0	0	0	0	1	1	1	1	0	0	0	0	1	1	1	0	2252	6.2556
136	0	0	0	0	0	0	0	1	0	0	0	0	0	0	1	1	1	0	2405	6.6806
137	0	0	0	0	0	0	0	0	1	0	0	0	0	0	1	1	1	0	1836	5.1
138	1	0	0	0	0	0	0	0	0	1	1	0	1	0	1	1	1	0	3625	10.0694
139	0	0	0	0	0	0	1	0	1	1	0	1	1	0	1	1	1	0	2269	6.3028
140	0	0	0	0	0	1	1	0	1	1	0	0	0	0	1	1	1	1	791	2.1972
141	1	0	0	0	1	1	1	0	0	0	0	0	0	0	1	1	1	0	2571	7.1417
142	1	0	0	0	0	0	0	0	1	0	0	0	0	0	1	1	1	0	2115	5.875
												有
