# Supplementary material for: MGMT is frequently inactivated in pancreatic NET-G2 and is associated with the therapeutic activity of STZ-based regimens
Source: Sci Rep. 2023 May 9;13:7535. doi: 10.1038/s41598-023-34666-y (PMC10170117; doi:10.1038/s41598-023-34666-y)
Supplement: Supplementary file 4 — Supplementary Table 4. [file 41598_2023_34666_MOESM4_ESM.xlsx]

## Sheet: R新STZ19例
Patient number	PFS for STZ-based regimens_day	PFS for STZ-based regimens_month	PFS status	MGMT expression, 0; negative, 1; posiitive
1	59	1.96667	1	1
2	74	2.46667	1	1
3	283	9.43333	1	1
4	668	22.2667	1	1
5	299	9.96667	1	0
6	1141	38.0333	0	0
7	238	7.93333	0	1
8	98	3.26667	1	1
9	98	3.26667	0	1
10	625	20.8333	1	0
11	225	7.5	0	0
12	430	14.3333	0	0
13	562	18.7333	0	0
14	947	31.5667	1	1
15	161	5.36667	0	1
16	414	13.8	0	0
17	144	4.8	1	1
18	280	9.33333	1	0
19	968	32.2667	1	0
